# Supplementary material for: Impact of Mir196a-2 Genotypes on Colorectal Cancer Risk in Taiwan
Source: Int J Mol Sci. 2023 Jul 18;24(14):11613. doi: 10.3390/ijms241411613 (PMC10380589; doi:10.3390/ijms241411613)
Supplement: Supplementary file 1 [file ijms-24-11613-s001.zip]

Archive with 1 entries (1 files):
- ijms-2432527-SI.pdf
